# Supplementary material for: Serofast Syphilis Is Associated with Phospholipid-Dependent Coagulation Abnormalities and B-Cell Activation Following Treatment
Source: Int J Mol Sci. 2026 May 29;27(11):4954. doi: 10.3390/ijms27114954 (PMC13256180; doi:10.3390/ijms27114954)
Supplement: Supplementary file 1 [file ijms-27-04954-s001.zip]

Archive with 1 entries (1 files):
- ijms-4189367-supplementary.pdf
